# Supplementary material for: Kinetics of anti-SARS-CoV-2 antibodies and hematological parameters in hospitalized pre-vaccination COVID-19 patients in Peru
Source: PeerJ. 2025 Aug 22;13:e19771. doi: 10.7717/peerj.19771 (PMC12377358; doi:10.7717/peerj.19771)
Supplement: Supplemental Information 2 [file peerj-13-19771-s002.txt]

-: missing data
